# Supplementary material for: Draft genome of a commonly misdiagnosed multidrug resistant pathogen Candida auris
Source: BMC Genomics. 2015 Sep 7;16(1):686. doi: 10.1186/s12864-015-1863-z (PMC4562351; doi:10.1186/s12864-015-1863-z)
Supplement: Additional file 2: — Table S1. Number of reports regarding various Candida infections. Table S2: 95 Conserved Proteins in Candida and Saccharomyces used for phylogenetic analysis. Table S3: Related Protein Families as categorized based on orthologues to C. albicans. Table S4: Upstream and Downstream Neighbours of MAT alpha loci. Table S5: NCBI accession numbers used for Phylogenetic analysis. (XLSX 26 kb) [file 12864_2015_1863_MOESM2_ESM.xlsx]

## Sheet: T1
Supplementary Table T1: Number of reports regarding various Candida infections
Organism	2012	2013	2014
Candida haemulonii	4	7	23
Candida tropicalis	9	13	12
Candida parapsilosis	5	8	10
Candida albicans	9	5	6
Candida glabrata	3	0	6
Candida pelliculosa	1	1	1
Candida lusitaniae	0	1	1
Candida famata	0	0	1
Candida krusei	3	0	0
Candida lipolytica	0	2	0
Candida species	2	1	0
Candida utilis	0	0	0
Candida guilliermondii	0	0	0
Candida kefyr	1	0	0
Candida rugosa	0	1	0
Kodamaea ohmeri	0	0	0

## Sheet: T2
Supplementary Table 2: 95 Conserved Proteins in Candida and Saccharomyces used for phylogenetic analysis
Standard_Name	Systemic_Name	Description
ACT1	YFL039C	Actin
ADK1	YDR226W	Adenylate kinase
ALA1	YOR335C	Cytoplasmic alanyl-tRNA synthetase
ALD5	YER073W	Mitochondrial aldehyde dehydrogenase
AMD1	YML035C	AMP deaminase
ARF2	YDL137W	ADP-ribosylation factor
ARP3	YJR065C	Essential component of the Arp2/3 complex
BIM1	YER016W	Microtubule-binding protein
BMH2	YDR099W	14-3-3 protein
BMS1	YPL217C	Essential conserved nucleolar GTP-binding protein
BRR2	YER172C	RNA-dependent ATPase RNA helicase
CAR2	YLR438W	L-ornithine transaminase (OTAse)
CBK1	YNL161W	Serine/threonine protein kinase
CBR1	YIL043C	Microsomal cytochrome b reductase
CCT5	YJR064W	Subunit of the cytosolic chaperonin Cct ring complex
CDC19	YAL038W	Pyruvate kinase
CDC9	YDL164C	DNA ligase found in the nucleus and mitochondria
CLB2	YPR119W	B-type cyclin involved in cell cycle progression
COP1	YDL145C	Alpha subunit of COPI vesicle coatomer complex
CRM1	YGR218W	Major karyopherin
ENO1	YGR254W	Enolase I
ERG10	YPL028W	Acetyl-CoA C-acetyltransferase (acetoacetyl-CoA thiolase)
ESA1	YOR244W	Histone acetyltransferase catalytic subunit
FAL1	YDR021W	Nucleolar protein required for maturation of 18S rRNA
FUS3	YBL016W	Mitogen-activated protein kinase
GLC7	YER133W	Catalytic subunit of type 1 serine/threonine phosphatase
GLE2	YER107C	Component of the nuclear pore complex
GLR1	YPL091W	Cytosolic and mitochondrial glutathione oxidoreductase
HHT2	YNL031C	One of two identical histone H3 proteins (see also HHT1)
HOS2	YGL194C	Histone deacetylase required for gene activation
HSC82	YMR186W	hsp90
ILV1	YER086W	Threonine deaminase
IMP4	YNL075W	Component of the SSU processome
KIC1	YHR102W	Protein kinase of the PAK/Ste20 kinase family
LYS12	YIL094C	Homo-isocitrate dehydrogenase
MAP1	YLR244C	Methionine aminopeptidase
MCM2	YBL023C	Protein involved in DNA replication
MCM7	YBR202W	Component of the Mcm2-7 hexameric helicase complex
MEF1	YLR069C	Mitochondrial elongation factor
MIS1	YBR084W	Mitochondrial C1-tetrahydrofolate synthase
MLH1	YMR167W	Protein required for mismatch repair in mitosis / meiosis
MYO2	YOR326W	One of two type V myosins
NBP35	YGL091C	Essential nuclear protein
NUG1	YER006W	GTPase that associates with nuclear 60S pre-ribosomes
PAB1	YER165W	Poly(A) binding protein
PDI1	YCL043C	Protein disulfide isomerase
PGK1	YCR012W	3-phosphoglycerate kinase
PIM1	YBL022C	Mitochondrial ATP-dependent protease
POL3	YDL102W	Catalytic subunit of DNA polymerase delta
PRE9	YGR135W	20S proteasome beta-type subunit
PRP46	YPL151C	Splicing factor
PUF3	YLL013C	Protein that regulates degradation of specific mRNAs
PWP2	YCR057C	Conserved 90S pre-ribosomal component
RAD54	YGL163C	DNA-dependent ATPase
RET1	YOR207C	Second-largest subunit of RNA polymerase III
RFC2	YJR068W	Subunit of heteropentameric Replication factor C (RF-C)
RFC4	YOL094C	Subunit of heteropentameric Replication factor C (RF-C)
RIP1	YEL024W	Ubiquinol-cytochrome-c reductase
RPS3	YNL178W	Protein component of the small (40S) ribosomal subunit
RPT1	YKL145W	ATPases of the 19S regulatory particle of the 26S proteasome
RSP5	YER125W	Ubiquitin-protein ligase
SEC17	YBL050W	Peripheral membrane protein
SEC21	YNL287W	Gamma subunit of coatomer
SEC23	YPR181C	GTPase-activating protein
SEC24	YIL109C	Component of the Sec23p-Sec24p heterodimeric complex
SEC26	YDR238C	Essential beta-coat protein of the COPI coatomer
SEC7	YDR170C	Guanine nucleotide exchange factor (GEF)
SKY1	YMR216C	SR protein kinase (SRPK)
SMC2	YFR031C	Component of the condensin complex
SMC4	YLR086W	Subunit of the condensin complex
SOD2	YHR008C	Manganese-containing superoxide dismutase
SPT15	YER148W	TATA-binding protein
SSA1	YJR045C	Mitochondrial matrix ATPase
SSC1	YAL005C	Member of HSP70 family
STT3	YGL022W	Subunit of the oligosaccharyltransferase complex
SUI2	YJR007W	Alpha subunit of the translation initiation factor eIF2
SUI3	YPL237W	Beta subunit of the translation initiation factor eIF2
SUP35	YDR172W	Translation termination factor eRF3
TAF5	YBR198C	Subunit (90 kDa) of TFIID and SAGA complexes
TCP1	YDR212W	Alpha subunit of chaperonin-containing T-complex
TDH3	YGR192C	Glyceraldehyde-3-phosphate dehydrogenase
TEF1	YPR080W	Translational elongation factor EF-1 alpha
TIM50	YPL063W	Constituent of the mitochondrial inner membrane presequence translocase (TIM23 complex)
TOP1	YOL006C	Topoisomerase I
TOP2	YNL088W	Essential type II topoisomerase
TRM1	YDR120C	tRNA methyltransferase
TUB2	YFL037W	beta tubulin
URA2	YJL130C	Bifunctional carbamoylphosphate synthetase
URA6	YKL024C	Uridylate kinase
URK1	YNR012W	Uridine/cytidine kinase
UTP15	YMR093W	Nucleolar protein
VAS1	YGR094W	Mitochondrial and cytoplasmic valyl-tRNA synthetase
VPH1	YOR270C	Subunit of vacuolar-ATPase V0 domain
YDJ1	YNL064C	Protein chaperone
YPK1	YKL126W	Serine/threonine protein kinase

## Sheet: T3
Supplementary Table 3: Related Protein Families as categoried based on othologues to C. albicans
mannosyltransferase
mannose-1-phosphate guanyltransferase
mannosyltransferase
beta-mannosyltransferase
Pmt4 protein mannosyltransferase (PMT)
Dolichyl-P-Man:Man(5)GlcNAc(2)-PP-dolichyl mannosyltransferase
Alpha-1,2-mannosyl transferase; adds 3rd mannose in cell-wall mannoprotein biosynthesis; partially redundant with Mnt1; role in adherence and virulence; expressed in yeast and hyphae; fungal-specific; Hap43-induced; Spider biofilm induced
Alpha-1,2-mannosyltransferase; catalyzes sequential addition of 2 terminal alpha 1,2-mannose residues to the Man5GlcNAc2-PP-dolichol intermediate during asparagine-linked glycosylation in the ER; Spider biofilm induced
Alpha-1,2-mannosyltransferase; required for normal cell wall mannan content
Mannosyltransferase of glycosylphosphatidylinositol (GPI) biosynthesis; catalyzes mannosylation of Man3-GPI precursor; essential for viability; 8-9 transmembrane regions predicted; has HQEXRF motif; functional homolog of S. cerevisiae Smp3p
Mannosyltransferase; induced during cell wall regeneration; fungal-specific (no human or murine homolog); Bcr1-repressed in RPMI a/a biofilms
Mannosyltransferase; transcription elevated in chk1, nik1, and sln1 homozygous null mutants; fungal-specific (no human or murine homolog); possibly an essential gene, disruptants not obtained by UAU1 method
Mannosyltransferase; transcription elevated in chk1, nik1, and sln1 homozygous null mutants; fungal-specific (no human or murine homolog); possibly an essential gene, disruptants not obtained by UAU1 method
Mannosyltransferase; transcription elevated in cyr1, chk1, nik1, and sln1 homozygous null mutants; fungal-specific (no human or murine homolog)
Ortholog(s) have alpha-1,2-galactosyltransferase activity, alpha-1,6-mannosyltransferase activity
Ortholog(s) have alpha-1,2-mannosyltransferase activity, role in cell wall mannoprotein biosynthetic process and Golgi apparatus localization
Ortholog(s) have dolichyl-phosphate-mannose-glycolipid alpha-mannosyltransferase activity, role in GPI anchor biosynthetic process and integral to endoplasmic reticulum membrane, mannosyltransferase complex, mitochondrion localization
Ortholog(s) have mannosyltransferase activity, role in ER-associated ubiquitin-dependent protein catabolic process, GPI anchor biosynthetic process, protein processing and endoplasmic reticulum localization
Predicted alpha-1,3-mannosyltransferase with a role in protein glycosylation; induced in low iron
Predicted dolichol-phosphate mannosyltransferase subunit; flow model and Spider biofilm repressed
Protein mannosyltransferase (PMT), expressed at extremely low levels; not required for wild-type hyphal growth, drug resistance, or virulence in mouse systemic infection; one of five PMT family members
Protein mannosyltransferase; required for virulence in mice and for adhesion to epithelial cells; role in hyphal growth and drug sensitivity; Als1, Sec20, Kre9, Pir1 are substrates; 1 of 5 PMT family members
Protein mannosyltransferase; required for virulence in mice, adhesion to endothelium; role in hyphal growth signaling, hygromycin B sensitivity; no major role in cellular PMT activity; Hap4-repressed; Bcr1-repressed in RPMI a/a biofilms
Protein with similarity to mannosyltransferases; similar to S. cerevisiae Hoc1p and C. albicans Och1p
Putative alpha-1,3-mannosyltransferase; predicted role in protein O-linked glycosylation; Spider biofilm induced
Putative beta-mannosyltransferase, member of a 9-gene family including characterized BMT genes with roles in beta-1,2-mannosylation of cell wall phosphopeptidomannan; transposon insertion in promoter region causes decreased colony wrinkling
Putative beta-mannosyltransferase, member of a 9-gene family including characterized BMT genes with roles in beta-1,2-mannosylation of cell wall phosphopeptidomannan; transposon insertion in promoter region causes decreased colony wrinkling
Putative mannosyltransferase involved in cell wall mannan biosynthesis; transcription is elevated in chk1, nik1, and sln1 homozygous null mutants
Putative mannosyltransferase of Golgi; member of Mnn9p family; similar to S. cerevisiae Anp1p; fungal-specific (no human or murine homolog)
Putative mannosyltransferase similar to S. cerevisiae Ecm39p, which has a role in Calcofluor white resistance; predicted Kex2p substrate; has HKEXRF motif
Putative mannosyltransferase; similar to S. cerevisiae Alg9p; has HKEXRF motif
Integrin
Protein structurally similar to alpha-subunit of human leukocyte integrin; role in morphogenesis, adhesion, and mouse cecal colonization and systemic virulence; similar to S. cerevisiae Bud4; Hap43-induced gene
Adhesin
Protein similar to alpha agglutinin anchor subunit; secreted; exogenously expressed protein is a substrate for Kex2 processing in vitro; fluconazole-induced; induced by alpha pheromone in SpiderM medium; Hap43-induced
Transcription factors
Predicted Zn(II)2Cys6 transcription factor
Predicted Zn(II)2Cys6 transcription factor; has similarity to S. cerevisiae Uga3, a transcription factor involved in the regulation of gamma-aminobutyrate metabolism genes; rat catheter biofilm induced
Predicted Zn(II)2Cys6 transcription factor; has similarity to S. cerevisiae Uga3, a transcription factor involved in the regulation of gamma-aminobutyrate metabolism genes; rat catheter biofilm induced
Predicted Zn(II)2Cys6 transcription factor; mutants are viable; rat catheter biofilm induced
Predicted Zn(II)2Cys6 transcription factor; ortholog of S. cerevisiae Gsm1; flow model biofilm induced
Putative Zn(II)2Cys6 transcription factor
Putative Zn(II)2Cys6 transcription factor; hypersensitive to toxic ergosterol analog ECC69 and/or ECC1384
Putative Zn(II)2Cys6 transcription factor; regulator of MDR1 transcription; gain-of-function mutations cause upregulation of MDR1 (a plasma membrane multidrug efflux pump) and multidrug resistance; Hap43-induced
Putative Zn(II)2Cys6 transcription factor; regulator of MDR1 transcription; gain-of-function mutations cause upregulation of MDR1 (a plasma membrane multidrug efflux pump) and multidrug resistance; Hap43-induced
Putative Zn(II)2Cys6 transcription factor; regulator of MDR1 transcription; gain-of-function mutations cause upregulation of MDR1 (a plasma membrane multidrug efflux pump) and multidrug resistance; Hap43-induced
Putative Zn(II)2Cys6 transcription factor; regulator of MDR1 transcription; gain-of-function mutations cause upregulation of MDR1 (a plasma membrane multidrug efflux pump) and multidrug resistance; Hap43-induced
Zn(II)2Cys6 transcription factor; colony morphology-related gene regulation by Ssn6
Zn(II)2Cys6 transcription factor; Hap43-induced; Spider biofilm induced
Zn(II)2Cys6 transcription factor; involved in control of glycolysis; ortholog of S. cerevisiae Gal4, but not involved in regulation of galactose utilization genes; caspofungin repressed; Spider biofilm repressed
Zn(II)2Cys6 transcription factor; predicted regulator branched-c ofhain amino acid biosynthesis genes; alkaline induced; induced by Mnl1 under weak acid stress; required for yeast cell adherence to silicone substrate; Spider biofilm induced
Zn(II)2Cys6 transcription factor; rat catheter and Spider biofilm induced
Zn(II)2Cys6 transcription factor; regulator of yeast form adherence; required for yeast cell adherence to silicone substrate
Zn(II)2Cys6 transcription factor; required for utilization of gamma-aminobutyrate (GABA) as a nitrogen source; mutants display decreased CFU in mouse kidneys; Spider biofilm induced
Zn(II)2Cys6 transcription factor; required for wild-type filamentous growth; mRNA binds She3
Zn(II)2Cys6 transcription factor; similar to S. cerevisiae Cat8 but mutant phenotype suggests different target genes; mutant displays increased filamentous/invasive growth; flucytosine repressed; rat catheter biofilm induced
Zn2-Cys6 transcript factor; regulator of ergosterol biosynthetic genes and sterol uptake; binds ERG2 promoter; induced by ergosterol depletion, by azoles, anaerobicity; macrophage/pseudohyphal-repressed; flow model biofilm induced
Zn2Cys6 transcription factor involved in negative regulation of nitrosative stress response; mutant has cell wall defects; transcription increased at stationary phase; has predicted PAS domain; similar to S. cerevisiae Rds2p
Candida albicans SC5314]
Scheffersomyces stipitis CBS 6054]
GATA transcription factor, involved in regulation of nitrogen starvation-induced filamentous growth; regulates transcription of Mep2 ammonium permease; regulated by Gcn2 and Gcn4; mRNA binds She3; Spider biofilm induced
GATA-like transcription factor; oral infection induced; mutant has reduced capacity to damage oral epithelial cells; regulated by Gcn2 and Gcn4; Spider biofilm induced
Secreted Aspartyl proteinase, lipases.
Major secreted aspartyl proteinase; utilization of protein as nitrogen source; role in virulence complicated by URA3 effects; immunoprotective; regulated by growth, albumin, drugs, white cell-type; flow model biofilm induced
Putative secreted acid sphingomyelin phosphodiesterase; possible Kex2 substrate; transcript increased in an azole-resistant strain that overexpresses MDR1; flow model biofilm induced; F-12/CO2 early biofilm induced
Secreted aspartyl protease; regulated by growth phase, temperature, white-opaque switch; highly expressed in opaque cells and upon deep epidermal invasion; greater expression in vaginal than oral infection; prominent role in biofilms
Secreted aspartyl protease; regulated by growth phase, temperature, white-opaque switch; highly expressed in opaque cells and upon deep epidermal invasion; greater expression in vaginal than oral infection; prominent role in biofilms
Secreted aspartyl proteinase, acts in utilization of protein as nitrogen source; assessment of virulence role complicated by URA3 effects; regulated by growth phase; produced by opaque phase cells; alpha-pheromone repressed
Secreted lipase, member of a lipase gene family whose members are expressed differentially in response to carbon source and during infection; may have a role in nutrition and/or in creating an acidic microenvironment
Secreted lipase, member of a lipase gene family whose members are expressed differentially in response to carbon source and during infection; may have a role in nutrition and/or in creating an acidic microenvironment
Secreted lipase, member of a lipase gene family whose members are expressed differentially in response to carbon source and during infection; may have a role in nutrition and/or in creating an acidic microenvironment
Secreted lipase, member of a lipase gene family whose members are expressed differentially in response to carbon source and during infection; may have a role in nutrition and/or in creating an acidic microenvironment
Secreted lipase, member of a lipase gene family whose members are expressed differentially in response to carbon source and during infection; may have a role in nutrition and/or in creating an acidic microenvironment
Secreted lipase; member of a differentially expressed lipase gene family; expressed in alimentary tract, but not oral tissue, during mouse oral infection; may have a role in nutrition and/or in creating an acidic microenvironment
Secreted lipase; member of a differentially expressed lipase gene family; expressed in alimentary tract, but not oral tissue, during mouse oral infection; may have a role in nutrition and/or in creating an acidic microenvironment
Secreted lipase; member of a differentially expressed lipase gene family; expressed in alimentary tract, but not oral tissue, during mouse oral infection; may have a role in nutrition and/or in creating an acidic microenvironment
Secreted protein; exogenously expressed protein is a substrate for Kex2 processing in vitro; fluconazole-regulated; Spider biofilm induced
Secreted protein; exogenously expressed protein is a substrate for Kex2 processing in vitro; fluconazole-regulated; Spider biofilm induced
Vacuolar aspartic proteinase; transcript equivalent in yeast-form and mycelial cells but is elevated at lower growth temperatures; upregulated iby human neutrophils; protein enriched in stationary phase; Spider biofilm induced
Vacuolar aspartic proteinase; transcript equivalent in yeast-form and mycelial cells but is elevated at lower growth temperatures; upregulated iby human neutrophils; protein enriched in stationary phase; Spider biofilm induced
phospholipase
Ortholog(s) have phospholipase A2 activity, role in cardiolipin acyl-chain remodeling and mitochondrion localization
Phosphatidylinositol (PtdIns)-specific phospholipase C (PI-PLC); predicted type 2 membrane protein; role in, and regulated by, filamentation, Nrg1 and Tup1; no mouse systemic virulence role; orf19.5797 and orf19.1586 are almost identical
Phosphoinositide-specific phospholipase C (PI-PLC), delta-form; essential; roles in stress resistance, hyphal growth; upregulated in biofilm; predicted N-linked glycosylation; lacks conserved EF-hand domain
Phospholipase D1; required for phosphatidic acid and for most diacylglycerol production; required for wild-type mouse virulence, but not rat oral virulence; mutant defect in hyphal growth on solid substrates; similar to S. cerevisiae Spo14p
Predicted mitochondrial cardiolipin-specific phospholipase; upregulated in an azole-resistant strain that overexpresses MDR1; induced by Mnl1 under weak acid stress; rat catheter and Spider biofilm induced
Putative patatin-like phospholipase; macrophage-regulated gene; fungal-specific (no human or murine homolog)
Putative patatin-like phospholipase; similar to S. cerevisiae Nte1p, which is predicted to be a membrane protein; antigenic during human oral infection; Hap43p-repressed gene
Putative phosphatidyl glycerol phospholipase C; Plc1-regulated; flow model biofilm induced; Spider biofilm induced
Putative phospholipase of patatin family; similar to S. cerevisiae Tgl3p; predicted Kex2p substrate

## Sheet: T4
Supplementary Table 4: Upstream and Downstream Neighbours of MAT alpha loci
Sl.No.	Protein Name	Scaffold No	Start	Stop	Strand	Tool Used	Orthologue	Minumum E-value	Mean Similarity	GO Terms Associated	Enzyme Codes
1	protein_1553	Scaffold12	463	2580	plus	ab initio prediction:GeneMarkS:4.6b	hypothetical protein CLUG_04044	0	0.66	C:nucleus; F:DNA binding; F:zinc ion binding; F:sequence-specific DNA binding RNA polymerase II transcription factor activity; P:regulation of transcription, DNA-templated	-
2	protein_1554	Scaffold12	2812	3747	plus	ab initio prediction:GeneMarkS:4.6b	hypothetical protein CLUG_04273	1.6518e-172	0.95	P:translational elongation; C:ribosome; F:structural constituent of ribosome; P:ribosome biogenesis	-
3	protein_1555	Scaffold12	3980	5539	plus	ab initio prediction:GeneMarkS:4.6b	predicted protein	3.36284e-77	0.51	-
4	protein_1556	Scaffold12	6035	5634	minus	ab initio prediction:GeneMarkS:4.6b	hypothetical protein CLUG_04276	3.83532e-69	0.88	F:structural constituent of ribosome; P:translation; C:ribosome; P:ribosome biogenesis	-
5	protein_1557	Scaffold12	9838	6215	minus	ab initio prediction:GeneMarkS:4.6b	hypothetical protein CLUG_04277	0	0.81	F:binding	-
6	protein_1558	Scaffold12	10339	10614	plus	ab initio prediction:GeneMarkS:4.6b	hypothetical protein CLUG_04278	7.90881e-46	0.87	-
7	protein_1559	Scaffold12	11843	10791	minus	ab initio prediction:GeneMarkS:4.6b	DEHA2F22088p	6.2156e-132	0.73	F:oxidoreductase activity; P:cellular aromatic compound metabolic process; F:ferrous iron binding	-
8	protein_1560	Scaffold12	12480	12623	plus	ab initio prediction:GeneMarkS:4.6b	---NA---			-
9	protein_1561	Scaffold12	14499	16937	plus	ab initio prediction:GeneMarkS:4.6b	hypothetical protein CANTEDRAFT_134412	1.14539e-21	0.52	-
10	protein_1562	Scaffold12	17055	18944	plus	ab initio prediction:GeneMarkS:4.6b	hypothetical protein CLUG_04281	0	0.65	F:protein binding	-
11	protein_1563	Scaffold12	19424	20323	plus	ab initio prediction:GeneMarkS:4.6b	hypothetical protein SPAPADRAFT_144541	4.28248e-133	0.79	F:hydrolase activity; P:deadenylation-dependent decapping of nuclear-transcribed mRNA	-
12	protein_1564	Scaffold12	22602	20326	minus	ab initio prediction:GeneMarkS:4.6b	hypothetical protein CLUG_04284	0	0.8	F:nucleic acid binding; F:ATP binding	-
13	protein_1565	Scaffold12	23817	23032	minus	ab initio prediction:GeneMarkS:4.6b	hypothetical protein CLUG_04285	4.1469e-98	0.74	P:transcription, DNA-templated; F:DNA-directed RNA polymerase activity; C:nucleolus; P:purine nucleobase metabolic process; P:pyrimidine nucleobase metabolic process	EC:2.7.7.6
14	protein_1566	Scaffold12	24799	24146	minus	ab initio prediction:GeneMarkS:4.6b	hypothetical protein NCAS_0D03650	1.10179e-51	0.58	P:mating; P:pheromone-dependent signal transduction involved in conjugation with cellular fusion; P:sexual reproduction; C:extracellular region; F:mating pheromone activity
15	protein_1567	Scaffold12	26421	26008	minus	ab initio prediction:GeneMarkS:4.6b	---NA---			-
16	protein_1568	Scaffold12	28641	28285	minus	ab initio prediction:GeneMarkS:4.6b	predicted protein	2.23158e-19	0.65	-
17	protein_1569	Scaffold12	28640	28810	plus	ab initio prediction:GeneMarkS:4.6b	---NA---			-
18	protein_1570	Scaffold12	29710	33180	plus	ab initio prediction:GeneMarkS:4.6b	hypothetical protein CLUG_04289	0	0.77	F:exonuclease activity; F:protein binding; F:nucleic acid binding	EC:3.1
19	protein_1571	Scaffold12	33910	33692	minus	ab initio prediction:GeneMarkS:4.6b	---NA---			-
20	protein_1572	Scaffold12	33909	35603	plus	ab initio prediction:GeneMarkS:4.6b	predicted protein	2.24607e-85	0.54	-
21	protein_1573	Scaffold12	36119	36424	plus	ab initio prediction:GeneMarkS:4.6b	Putative uncharacterized protein YPL250W-A	1.29965e-20	0.67	-
22	protein_1574	Scaffold12	37797	37066	minus	ab initio prediction:GeneMarkS:4.6b	hypothetical protein CLUG_04292	1.05334e-97	0.76	C:ribosome; P:translation; F:structural constituent of ribosome; P:ribosome biogenesis	-
23	protein_1575	Scaffold12	37836	38015	plus	ab initio prediction:GeneMarkS:4.6b	---NA---			-
24	protein_1576	Scaffold12	39051	38830	minus	ab initio prediction:GeneMarkS:4.6b	---NA---			-

## Sheet: T5
Supplementary table 5: NCBI Accession numbers used for Phylogenetic analysis
Reclassification of Ci 6684 in the C. haemulonii family
JX459662.1	Candida haemulonis strain CBS 5468
JX459663.1	Candida haemulonis strain CBS 6332
JX459664.1	Candida haemulonis strain CBS 6590
JX459676.1	Candida haemulonis strain CBS 10972
JX459677.1	Candida haemulonis strain CBS 10973
JX459680.1	Candida haemulonis strain CNMCL3458
JX459684.1	Candida haemulonis strain CNMCL6800
JX459689.1	Candida haemulonis strain CNMCL7793
JX459687.1	Candida haemulonis var. vulnera strain CNMCL7256
JX459688.1	Candida haemulonis var. vulnera strain CNMCL7462
JX459691.1	Candida duobushaemulonii strain CNMCL7829w
JX459690.1	Candida duobushaemulonii strain CNMCL7829p
JX459666.1	Candida duobushaemulonii strain CBS 7798
JX459665.1	Candida duobushaemulonii strain CBS 6915
JX459678.1	Candida pseudohaemulonii strain KCTC17807
JX459679.1	Candida auris strain KCTC17810
KF689013.1	Candida auris strain CBS 12878
KF689009.1	Candida auris strain CBS 12874
KF689010.1	Candida auris strain CBS 12875
KF689011.1	Candida auris strain CBS 12876
KF689012.1	Candida auris strain CBS 12877
KF689014.1	Candida auris strain CBS 12879
KF689015.1	Candida auris strain CBS 12880
KF689016.1	Candida auris strain CBS 12881
KF689017.1	Candida auris strain CBS 12882
KF689018.1	Candida auris strain CBS 12883
KF689019.1	Candida auris strain CBS 12884
KF689020.1	Candida auris strain CBS 12885
KF689021.1	Candida auris strain CBS 12886
KF689022.1	Candida auris strain CBS 12887
KF689023.1	Candida auris strain VPCI_485/P/13
C.auris of Indian origin used for MSA (Supplementary File S1)
KP862745.1
KC692049.1
KP862800.1
KP862773.1
KP862750.1
KP862749.1
KC692050.1
KC692045.1
KC692051.1
KC692041.1
KC692048.1
KC692047.1
KC692042.1
KC692044.1
KM000827.1
KM000826.1
KM000825.1
KC692052.1
KC692040.1
KC692039.1
KC692046.1
